# Supplementary material for: Wearable Smart Silicone Belt for Human Motion Monitoring and Power Generation
Source: Polymers (Basel). 2024 Jul 28;16(15):2146. doi: 10.3390/polym16152146 (PMC11313891; doi:10.3390/polym16152146)
Supplement: Supplementary file 1 [file polymers-16-02146-s001.zip]

Archive with 4 entries (4 files):
- polymers-3104240-supplementary.pdf
- V1.mp4
- V2.mp4
- V3.mp4
